# Supplementary material for: Quality Indicators Compliance and Survival Outcomes in Breast Cancer according to Age in a Certified Center
Source: Cancers (Basel). 2023 Feb 24;15(5):1446. doi: 10.3390/cancers15051446 (PMC10000816; doi:10.3390/cancers15051446)
Supplement: Supplementary file 1 [file cancers-15-01446-s001.zip]

Archive with 6 entries (6 files):
- Supplementary Fig.S1.pdf
- Supplementary Fig.S2.pdf
- Supplementary Fig.S3.png
- Supplementary Table S1.pdf
- Supplementary Table S2.pdf
- Supplementary Table S3.pdf
